# Supplementary material for: The Effects of Prescribed Fire on Artificial Wild Turkey Nest Survival in Closed‐Canopy Mixed Hardwood Forest
Source: Ecol Evol. 2025 May 7;15(5):e71410. doi: 10.1002/ece3.71410 (PMC12058352; doi:10.1002/ece3.71410)
Supplement: Supplementary file 1 — Data S1. [file ECE3-15-e71410-s001.csv]

nestID	yearcreated	depredated	predator	burntime	nudd1	nudd2	nudd3	nudd4	nudd5	nudd6	densnest	densN	densE	densS	densW	densavg	daubgrass	daubforb	daubwood	daubsemi	daubdead	Daubnestgrass	daubnestforb	daubnestwoody	daubnestsemi	daubnestdead	Notes
C1	20	Y	possum	510	2.25	1.75	1.5	2	2	1.75	96.8	91.6	87.5	95.8	97.9	93.92	1.6	2	15	7.4	74	0	0	10	25	65
C2	20	N	NA	1	2.75	1	1	1	1	1.25	98.9	92.7	100	100	98.9	98.1	4	7	28	15	46	0	0	5	65	30
C3	20	Y	possum	510	1.75	1.25	1	1.25	1.25	1	98.9	98.9	98.9	98.9	100	99.12	8	2.6	4.2	0	85.2	15	0	1	0	84
C4	20	N	NA	510	4.5	4.5	4	4.25	4	4	92.7	93.7	91.6	98.9	53.2	86.02	1	3	13	1	82	0	10	1	0	89
C6	20	Y	unknown	510	4.75	5	4.75	4	4	4	84.4	93.7	93.7	95.8	96.8	92.88	8	14	8	2	68	20	30	0	0	50	**looks like a recent burn
C5	20	Y	unknown	510	4.5	4.25	3.75	3.5	3	2.75	81.2	46.9	61.5	22	14.7	45.26	9.6	3	35	1.6	50.8	5	0	45	0	50
C7	20	N	NA	510	4.25	4	3.75	3.5	3	2.25	97.9	95.8	87.5	80.2	41.7	80.62	2	6.4	16	13	62.6	0	0	20	10	70	**looks like a recent burn
C8	20	Y	coyote	510	4.25	3.75	2.75	2.25	2	2	92.7	95.8	81.2	92.7	89.6	90.4	7.4	9.2	16	1	66.4	20	35	5	0	40
C9	20	N	NA	1	4.75	3.5	3	2.25	1.5	1.25	98.9	98.9	91.6	98.9	98.9	97.44	0.2	0.4	26	0	73.4	0	0	20	0	80
C15	20	N	NA	4	3.75	2.25	2	1.5	1.5	1.25	98.9	97.9	90.6	97.9	90.6	95.18	0.4	0	21	0	78.6	1	0	5	0	94	Raccoon walked over
C10	20	N	NA	2	2.5	2	1.5	1	1.25	2	100	100	100	100	100	100	10	2	5	14	69	20	0	0	0	80
C11	20	Y	crow	2	4.75	4.5	3.25	2.25	2	1.75	95.8	96.8	90.6	70.8	97.9	90.38	16	3	22	14	45	0	0	15	15	70
C16	20	Y	crow	1	4.75	4.5	3.75	3.75	4.25	4.25	96.8	85.4	86.4	97.9	97.9	92.88	41	7	28	0	24	30	10	30	0	30
C12	20	N	NA	2	3	1.25	1.25	1.25	1.5	1.5	100	100	100	100	100	100	12.2	9.6	5.2	0	73	25	5	10	0	60
C13	20	Y	unknown	1	3	3	2.75	2.5	2.5	2.75	95.8	90.6	92.7	93.7	98.9	94.34	18	5	18	0	59	15	5	15	0	65
C14	20	N	NA	1	3.75	3.5	1.5	1.25	1.5	1.5	100	100	100	100	98.9	99.78	1.8	2.8	13.4	1	81	0	0	35	5	60
C17	20	N	NA	4	3.25	2	1.5	2	1.75	1.5	98.9	98.9	98.9	96.8	96.8	98.06	9	1.2	16.4	11	62.4	20	0	10	10	60
C18	20	N	NA	4	3.25	2.25	1.5	1.5	1.25	1.25	100	100	98.9	97.9	98.9	99.14	0.4	0.4	29	0	70.2	0	2	35	0	63
C19	20	Y	crows, fox	4	3.25	2.25	1.5	2	1.25	1.25	98.9	98.9	100	98.9	97.9	98.92	6.6	0.2	5.2	0	88	5	0	15	0	80
C20	20	Y	skunk	4	4	3.25	2.5	3	2	1.25	98.9	98.9	95.8	96.8	98.9	97.86	3.8	0.4	8	2	85.8	5	0	10	5	80
C21	20	N	NA	1	4.75	3.75	2.5	2.25	2	2	98.9	98.9	97.9	97.9	97.9	98.3	10.4	1.4	27	0	61.2	0	0	40	0	60
C22	20	Y	possum, fox	1	3	2	1.5	1.5	1.25	1.25	97.9	94.8	83.3	97.9	98.9	94.56	4	0	17	0	79	0	0	30	0	70
C23	20	Y	unknown	1	4.75	4.5	3.75	3.75	3	2.75	97.9	97.9	94.8	86.4	95.8	94.56	1.2	0.2	45	0	53.6	5	0	45	0	50
C24	20	N	NA	1	4.5	3	3.5	3	2.75	2.75	92.7	61.5	66.7	80.2	88.5	77.92	16	2	14	1	67	15	0	20	0	65
C25	20	N	NA	4	3.75	3.75	3.25	3.5	3.5	3.25	82.3	85.4	84.4	71.9	74	79.6	20.4	10	20	0	49.6	25	25	5	0	45
C26	20	N	NA	4	4	3.75	4	4.25	4	4.25	96.8	88.5	90.6	60.4	77.1	82.68	10.2	2.2	24	2	61.6	1	0	10	0	89
C27	20	N	NA	510	4.5	3.75	3.75	2.75	2.75	2.75	70.8	79.2	70.8	71.9	64.6	71.46	16.2	1.4	12	5	65.4	30	2	5	5	58
C28	20	Y	unknown	4	3	2	1.75	1.75	1.5	1.25	83.3	65.6	25.1	22	46.9	48.58	0.2	0	2.2	2	95.6	0	0	1	0	99
C29	20	N	NA	4	2.5	2.5	1.75	1	1	1.25	61.5	65.6	65.6	28.8	62.5	56.8	0	0	12	0.2	87.8	0	0	20	0	80
C30	20	N	NA	4	5	4.5	4.25	4	2.75	2	96.8	94.8	97.9	97.9	98.9	97.26	0	0	17.4	0	82.6	0	0	30	0	70
C31	20	Y	fox	4	4.75	4	3	2.75	2	2	82.3	89.6	88.5	89.6	72.9	84.58	1	0	13.8	0	85.2	0	0	45	0	55
C32	20	Y	pigs	1	2.5	1.5	1.25	1.25	1.25	1.25	98.9	95.8	98.9	96.8	95.8	97.24	2	0.6	11.4	4	82	0	0	5	20	75
C33	20	N	NA	1	3.25	2.25	1.5	1	1	1	97.9	97.9	92.7	93.7	96.8	95.8	17.2	10	11	14	47.8	10	5	15	20	50
C34	20	Y	pigs	1	4	2.5	2.5	2.25	2.25	2	89.6	91.6	92.7	94.8	92.7	92.28	0.2	0.2	44	0	55.6	0	0	35	0	65
C35	20	Y	pigs	510	5	4.5	3.75	4	4	4	94.8	97.9	96.8	97.9	97.9	97.06	2	0	33	1	64	0	0	40	0	60
C36	20	Y	unknown	1	4.5	3.5	3	2.75	2.25	2	95.8	84.4	93.7	88.5	93.7	91.22	12	6	28	0	54	5	0	20	0	75
C37	20	N	NA	2	5	4.75	4.25	4	3.5	3	74	60.4	61.5	63.6	70.8	66.06	10	3.2	37	0	49.8	10	5	15	0	70
C38	20	N	NA	4	3	2	2	1.75	1.75	1.5	97.9	98.9	98.9	97.9	97.9	98.3	3	0.8	8	2.2	86	10	2	5	10	73	**looks like a recent burn
C39	20	N	NA	4	4.25	3	2.5	2	1.25	2	97.9	97.9	98.9	96.8	97.9	97.88	2	0	13	5	80	0	0	0	20	80
C40	20	Y	coyote	4	4	2.25	1.5	1.25	1.25	1	98.9	97.9	97.9	96.8	97.9	97.88	3	2.2	12	0	82.8	0	0	20	0	80	**looks like a recent burn
C41	20	N	NA	2	3.5	2.5	2	1.75	1.75	1.75	98.9	98.9	98.9	97.9	98.9	98.7	6.4	6.6	2.8	4.2	80	1	20	10	1	68	**recorded as C40, west of actual C40
C42	20	N	NA	1	3.75	3	2.5	1.75	2	2	98.9	97.9	94.8	97.9	94.8	96.86	8	4.4	11.4	1	75.2	10	1	2	0	87
C43	20	N	NA	1	4.5	4	3.25	2.5	2.25	2.25	98.9	98.9	97.9	71.9	97.9	93.1	11	8	33	0	48	0	0	55	0	45
C44	20	Y	unknown	2	3	3	2	1.75	1	1	85.4	88.5	93.7	93.7	91.6	90.58	21.2	9	6.2	0	63.6	20	5	1	0	74	camera didn't catch predator
C45	20	N	NA	1	4	3	2.5	1.5	2	1.75	98.9	98.9	98.9	97.9	97.9	98.5	7	1	31	2	59	10	0	20	0	70
C46	20	Y	unknown	1	5	4.5	4.25	4	3.5	3.25	92.7	86.4	84.4	83.3	89.6	87.28	40	13	10	2	35	65	15	10	0	10	camera didn't catch predator
C47	20	Y	unknown	2	4.75	4.25	3.5	2.5	2.25	2	81.2	82.2	42.8	84.4	81.2	74.36	29	2.2	23	0	45.8	10	0	35	0	55
C48	20	N	NA	4	3.5	3.5	3.25	4	3.75	3.5	98.9	98.9	97.9	96.8	100	98.5	12	7	14	15	52	10	0	20	15	55
C51	20	Y	pigs	4	4.25	3	2.75	3	2.75	2	96.8	97.9	98.9	98.9	97.9	98.08	1	0	25	0	74	0	0	30	0	70
C49	20	N	NA	2	3.25	3.25	2.5	1.75	1.75	1.75	100	97.9	98.9	98.9	100	99.14	8	10	12	4	66	20	0	0	5	75	4/15 & 4/20 raccoon within 5 ft
C50	20	N	NA	510	5	4	3.5	3.5	2.75	2.75	98.9	100	94.8	98.9	96.8	97.88	18	6.4	31	0	44.6	30	5	45	0	20
C52	20	N	NA	2	3.25	2.25	2.75	2.25	1.75	1.25	98.9	97.9	97.9	91.6	96.8	96.62	5.2	4	34	0	56.8	0	0	50	0	50	4/10 armadillo on nest, labeled as C51
C53	20	Y	raccoon	2	4	3	1.75	1.5	1.5	1.5	98.9	98.9	97.9	92.7	94.8	96.64	2	2.2	20	0	75.8	10	10	5	0	75
C54	20	Y	fox	2	5	4.75	4.75	4	3.5	3.25	90.6	89.6	92.7	82.3	92.7	89.58	9	15	19	0	57	5	0	30	0	65
C55	20	N	NA	2	4	4	3.25	2.5	2.5	2	98.9	97.9	97.9	96.8	97.9	97.88	3	0	28	0	69	5	0	25	0	70
C56	20	N	NA	1	4.75	3	2	1.5	1.5	1.25	97.9	96.8	98.9	96.8	97.9	97.66	0.2	0	29	0	70.8	0	0	15	0	85	4/23 raccoon right on nest
C57	20	N	NA	1	3.5	2.5	2	1.75	1.75	1.5	98.9	97.9	98.9	96.8	98.9	98.28	2.4	2	6	0	89.6	1	0	5	0	94
C58	20	N	NA	2	4.5	3.5	2.75	2.75	2.5	2.75	96.8	97.9	96.8	63.6	92.7	89.56	3	2	52	0	43	5	0	30	0	65
C59	20	Y	unknown	2	3.75	2.5	2.25	2.25	2.5	2.25	100	100	98.9	100	100	99.78	4	3	7	6	80	0	5	0	25	70
C60	20	Y	fox	2	5	4.25	4	3.25	2.5	2.75	98.9	98.9	97.9	94.8	98.9	97.88	0	0	22.2	0	77.8	0	0	20	0	80
C61	20	N	unknown	1	2.75	2	1.75	1.5	1.25	2	100	100	100	100	100	100	12	2	20	0	66	30	0	25	0	45	**flooded, camera broke, eggs left untouched
C62	20	N	NA	1	4	3.25	2.5	2.25	2	2	98.9	97.9	97.9	98.9	98.9	98.5	0.6	0.4	14.2	0	84.8	0	0	15	0	85
C63	20	Y	crows	2	3	2	1	1	1	1	98.9	98.9	94.8	97.9	98.9	97.88	0	0	21	0	79	0	0	20	0	80
C64	20	N	NA	510	4.25	4	3	3	3.25	3.25	98.9	98.9	98.9	100	100	99.34	0	0.4	23	1.2	75.4	0	0	10	0	90
C65	20	N	NA	2	4.75	4.5	4.25	4	3.5	3.25	78.1	84.4	85.4	64.6	86.4	79.78	19	9	35	1	36	0	0	45	0	55	4/17 coyote 2 ft away
C66	20	N	NA	510	4.5	4	4.25	3.75	3.25	3.75	97.9	96.8	91.6	98.9	98.9	96.82	2	3.6	16.4	0	78	5	5	12	0	78
C67	20	N	NA	510	4.5	4.25	3.25	3	2	3	100	98.9	100	95.8	100	98.94	1	0.4	23	0.2	75.4	0	0	20	0	80
C68	20	N	NA	510	4	4.25	3.75	3.5	2.5	2.75	97.9	100	98.9	98.9	98.9	98.92	0	0	12	0	88	0	0	5	0	95
C69	20	N	NA	2	3.5	1.75	1	1	1	1	100	98.9	98.9	96.8	98.9	98.7	0.4	0	28.4	0	71.2	0	0	20	0	80
C70	20	N	NA	1	4.25	3.5	2.25	1.75	1.75	1.75	87.5	89.6	86.4	80.2	89.6	86.66	15.2	4	20	7	53.8	0	0	25	0	75
C71	20	N	NA	510	3.25	2.75	2.25	2.25	2	1.75	98.9	97.9	98.9	98.9	96.8	98.28	0.2	0	21	0	78.8	0	0	20	0	80	4/18 raccoon within 5 ft.
C72	20	N	NA	510	4.25	3	3	3	3	2.5	98.9	96.8	100	98.9	98.9	98.7	0.2	0	21	0	78.8	0	0	20	0	80
C73	20	N	NA	3	5	5	4.75	4.25	3.75	3.5	82.3	86.4	77.1	81.2	84.4	82.28	25	14	17	0	44	15	0	5	0	80	4/23 coyote 5 ft away
C74	20	N	NA	1	4.5	3.75	11	2.75	2	1.75	96.8	93.7	96.8	41.7	96.8	85.16	3	1	31	8.2	56.8	0	0	35	1	64
C75	20	Y	coyote	1	5	4.5	4	3.75	3.5	2.75	96.8	96.8	91.6	86.4	95.8	93.48	6	7.2	11	19	56.8	0	1	15	5	79
C76	20	N	NA	1	4	2.5	1.75	2	1.5	1.25	89.6	96.8	98.9	96.8	98.9	96.2	0.4	0.2	23	1	75.4	0	0	25	5	70
C77	20	Y	fox	2	5	4.5	3.75	3.5	3	2.75	83.3	82.3	63.6	81.2	87.5	79.58	17	10	14	15	44	0	5	5	5	85
C78	20	N	NA	1	5	4.25	3.75	2.75	2	1.75	92.7	92.7	97.9	96.8	96.8	95.38	0	1	37	0	62	0	5	25	0	70	4/20 bobcat walks by
C79	20	Y	raccoon	2	3.75	2.75	2.75	2	1.75	2	97.9	97.9	96.8	94.8	96.8	96.84	2	2	19	0	77	0	0	25	0	75
C80	20	N	NA	2	3.75	2.75	1.25	1.25	1	1	97.9	96.8	98.9	97.9	97.9	97.88	2.2	0.4	12	0	85.4	0	0	20	0	80
C81	20	N	NA	2	4.75	4.5	3.5	3.25	2.5	2.5	97.9	97.9	95.8	86.4	95.8	94.76	11	6.2	31	0	51.8	10	5	15	0	70	4/24 coyote, 4/24 armadillo
C82	20	N	NA	2	3.5	2.25	1.75	2	1.75	2	100	100	98.9	98.9	98.9	99.34	17	16	8	6	53	20	0	0	0	80	4/17 raccoon, 4/18 armadillo, 4/28 armadillo
C83	20	Y	crows	2	5	5	5	4.75	4.75	4.5	94.8	96.8	96.8	96.8	96.8	96.4	10	5	20	17	48	5	5	20	5	65	coyote came by after crows
C84	20	Y	coyote	2	5	4.75	4.25	3.5	2.75	2	98.9	98.9	98.9	98.9	98.9	98.9	0.2	0	15	0	84.8	0	0	15	0	85
C86	20	Y	coyote	2	4.5	4.25	3.75	3.5	3	3	96.8	97.9	85.4	97.9	96.8	94.96	12	10.4	10	8	59.6	0	10	10	15	65	fox walks by after nest eaten
C85	20	N	NA	2	4.5	4	3	2.5	2	2.25	98.9	98.9	98.9	100	95.8	98.5	6.2	2	13	6	72.8	5	0	5	5	85	4/23 possum, 4/26 raccoon, 4/27 raccoon, 4/27 coyote
C87	20	Y	unknown	3	5	4.5	4	3.5	3	3.25	87.5	84.4	83.3	54.2	79.2	77.72	10	8	35	14	33	5	5	30	0	60	camera stopped recording at 4/15
C88	20	Y	possum	1	5	4.75	4.5	3.75	2.75	2.25	98.9	97.9	97.9	96.8	98.9	98.08	0.2	0.2	22	0.2	77.4	0	1	20	1	78
C89	20	N	NA	1	2.25	1.75	1.25	1.5	1.5	1.75	97.9	98.9	98.9	97.9	96.8	98.08	5	0.4	10.2	0	84.4	20	0	5	0	75
C90	20	Y	unknown	2	5	4	2.25	1.5	1.5	2.25	91.6	96.8	97.9	95.8	95.8	95.58	2.2	0	17.2	9.2	71.4	1	0	20	20	59	*only 1/3 eggs eaten
C91	20	N	NA	2	4.25	3	2.5	2.25	2	1.5	96.8	98.9	72.9	92.7	91.6	90.58	0.2	0	22	9	68.8	0	0	20	20	60
C92	20	N	NA	1	5	5	4	3.75	3.5	3.5	97.9	97.9	96.8	93.7	85.4	94.34	8	1	25	14	52	25	0	10	10	55	4/17 random guy walks up to nest and touches eggs?
C93	20	N	NA	510	3.75	4	3.25	2.25	2.25	2.75	100	95.8	98.9	100	98.9	98.72	0	2	22	0	76	0	0	25	0	75
C94	20	Y	possum	510	4.25	4.25	4	4	3.25	3.5	97.9	98.9	97.9	96.8	98.9	98.08	5	1.2	29	1	63.8	5	1	15	0	79
C95	20	N	NA	510	4.5	4.5	3.75	3	3.5	4	97.9	97.9	97.9	91.6	97.9	96.64	3	2.2	18	1	75.8	5	5	10	0	80
C96	20	N	NA	2	2	1	1	1	1	1	98.9	97.9	97.9	97.9	95.8	97.68	5	10	8	0	77	5	0	20	0	75	4/18, 4/20, 4/23 armadillo,
C97	20	N	NA	2	4	3.5	3	2.25	2.5	1.5	97.9	97.9	96.8	96.8	88.5	95.58	3.2	5	21	0	70.8	10	20	5	0	65
C99	20	N	NA	3	4.25	3.75	3.5	3.25	2.75	3.25	76	36.5	98.9	41.7	30.3	56.68	23	7.4	15	1.4	53.2	25	10	5	0	60
C100	20	N	NA	2	5	4.25	2.5	2	2.25	2.5	98.9	97.9	98.9	97.9	78.1	94.34	1.2	1	30	0	67.8	0	0	25	0	75
C101	20	N	NA	2	5	5	3.5	3.75	3.25	3.5	96.8	96.8	90.6	96.8	92.7	94.74	2	10	16	20	52	10	5	10	15	60
C102	20	N	NA	2	3.75	2.25	1	1	1	1	96.8	98.9	98.9	98.9	98.9	98.48	2	1.4	38	0	58.6	0	0	45	0	55
C103	20	N	NA	2	4.75	4.75	4.25	4	3.25	2.75	89.6	93.7	95.8	94.8	96.8	94.14	5	0.4	16	10	68.6	0	0	20	15	65
C104	20	Y	fox	2	4.25	3.75	3.5	3.5	3.25	3.25	97.9	97.9	97.9	71.9	98.9	92.9	1	2	20	5	72	0	0	25	0	75
C105	20	N	NA	510	5	4.5	4	3.5	3.5	3	94.8	88.5	89.6	39.6	48	72.1	17	6	17	20	40	20	0	10	15	55
C106	20	N	NA	3	4	3.75	3.5	3.25	2	2.25	97.9	98.9	98.9	95.8	97.9	97.88	0	0	27	0	73	0	0	30	0	70	4/18 raccoon
C107	20	N	NA	510	4.75	4.5	4	3.5	3.25	3	93.7	97.9	98.9	96.8	91.6	95.78	0	0.2	33	21	45.8	0	0	45	0	55
C108	20	N	NA	3	3.5	2.75	2	1.5	1.25	1.5	100	100	98.9	100	98.9	99.56	1.2	0.2	28	2	68.6	5	0	20	0	75
C109	20	N	NA	1	5	5	5	4.5	4.75	4.75	64.6	63.6	70.8	38.6	49	57.32	9	16	21	10	44	5	10	15	20	50
C110	20	N	NA	2	5	4.75	4.5	4.25	3.25	3.75	70.8	87.5	87.5	66.7	55.2	73.54	10.2	13	37	0	39.8	5	15	20	0	60
C111	20	N	NA	2	5	5	5	5	4.5	4.25	77.1	92.7	53.2	86.4	83.3	78.54	11.2	7	35	0	46.8	15	0	25	0	60
C112	20	N	NA	NA	3.75	3.25	2.5	2.75	2.25	2	85.4	88.5	86.4	56.3	83.3	79.98	2	1	7	0	90	0	0	15	0	85	**Wildfire came through/recent burn
C114	20	N	NA	3	4.75	4.75	4.5	4.5	3.25	3	69.8	79.2	50	62.5	78.1	67.92	8	2	26	3	61	0	0	40	0	60
C115	20	N	NA	3	4.5	2.75	2	1.75	1.5	1.25	67.7	70.8	59.4	72.9	64.6	67.08	0	1	29	0	70	0	0	30	0	70
C116	20	N	NA	3	4.75	4.5	3.75	4.25	3.5	3.75	55.2	79.2	33.4	9.5	3.2	36.1	44	21	16	10	9	40	35	15	5	5
C117	20	Y	unknown	3	3.5	3.25	2.5	2.5	2.25	2.5	85.4	92.7	85.4	84.4	86.4	86.86	4	3.2	14.4	0	78.4	5	5	15	0	75
C17	19	N	NA	510	3.5	1.75	2.25	1.5	1.5	1.5	100	96.8	96.8	98.9	98	98.1	0.4	0.4	19	0	80.2	2	0	10	0	88	One egg with small hole on top
C10	19	N	NA	510	4.5	4.5	4	4	3.5	4	98.9	91.6	71.9	90.6	81.2	86.84	20.4	0	51	0	28.6	0	0	30	0	70
C11	19	N	NA	1	4	3.25	3.25	2.75	1.75	1.75	92.7	85.4	95.8	69.8	10.5	70.84	46.4	5	11.4	0	37.2	85	5	0	0	10
C07	19	N	NA	1	3.75	3	2.25	2.25	1.75	2.25	81.2	42.8	58.4	54.2	81.2	63.56	49	20	5	0	26	70	0	15	0	15
C06	19	N	NA	1	5	4.25	4	3.25	2.5	2.75	96.8	72.9	98.9	91.6	96.8	91.4	11.4	4.4	46	3	35.2	5	0	40	0	55
C02	19	N	NA	1	4.25	4	3.25	2.5	2.5	1.75	98.9	98.9	98.9	80.2	92.7	93.92	9.4	5.4	33	0.4	51.8	2	2	5	0	91
C03	19	N	NA	1	5	5	5	4.75	4.25	4.25	98.9	24.1	98.9	67.7	95.8	77.08	14.2	7	15	9.4	54.4	0	10	5	2	83
C09	19	N	NA	510	4.5	3	2.25	2.25	2.25	2.75	98.9	72.9	97.9	97.9	84.4	90.4	4.4	1.2	47	0	47.4	5	1	20	0	74
C24	19	N	NA	3	3.25	1.25	1.75	1.25	1.5	1.5	98.9	100	98.9	100	98.9	99.34	1.2	0.2	24.4	0	74.2	0	0	20	0	80
C05	19	N	NA	3	3	2	2	1.75	1.5	2	100	98.9	98.9	98.9	100	99.34	2	0	45	0	53	0	0	70	0	30
C04	19	N	NA	1	3.25	2.25	1.25	1.25	1.25	1.25	97.9	97.9	100	97.9	96.8	98.1	0	0.4	30	0	69.6	0	1	30	0	69
C08	19	N	NA	510	4.75	4.75	4	4	3.25	4	98.9	96.8	98.9	97.9	97.9	98.08	6.8	3.2	32.4	2	55.6	12	5	35	0	48
C40	19	N	NA	510	4.75	4.75	3	3.25	4	4.75	87.5	98.9	97.9	93.7	92.7	94.14	1	0.4	40	0	58.6	0	2	10	0	88
C43	19	Y	coyote	3	4.25	4.25	3.25	2.75	2.5	1.25	98.9	93.7	91.6	91.6	96.8	94.52	23	1.6	27.6	0	47.8	5	0	35	0	60
C31	19	N	NA	1	3	1.75	1.5	1	1	1.75	98.9	98.9	98.9	98.9	98.9	98.9	14.4	7.6	21	5	52	15	5	20	0	60
C29	19	N	NA	3	2.5	1.5	1.5	1.25	1	1	97.9	88.5	97.9	98.9	100	96.64	9	1	22	1	67	15	0	15	0	70
C45	19	N	NA	1	4.5	3.5	2.75	2.5	1.25	1.25	83.3	85.4	84.4	87.5	86.4	85.4	15.4	4.6	34	0	46	2	1	25	0	72
C28	19	N	NA	3	5	5	4	4.25	3.25	3.25	83.3	82.3	83.3	83.3	81.2	82.68	23	3	35	3	36	5	0	50	0	45
C22	19	Y	fox	3	5	4.75	4	3.5	3.75	3.75	96.8	90.6	94.8	96.8	97.9	95.38	2	1	32	0	65	0	0	10	0	90
C27	19	N	NA	3	3.75	3.5	2.5	3	3	1.5	97.9	98.9	98.9	100	95.8	98.3	0	0.4	16	0	83.6	0	0	10	0	90	coyote by nest
C39	19	Y	possum	3	3.25	3	3.5	3.25	2.25	3	98.9	98.9	97.9	96.8	95.8	97.66	1.6	0.2	7.6	2	88.6	5	0	2	0	93
C44	19	N	NA	4	3.75	3.25	3.5	4.25	3.75	3.5	89.6	97.9	90.6	83.3	88.5	89.98	0.2	0.2	23.2	0	76.4	0	0	25	0	75
C41	19	N	NA	3	3	2.5	1.75	1	1	1	98.9	97.9	100	94.8	93.7	97.06	0.2	0.8	8	2	89	0	1	2	0	97
C26	19	Y	fox	4	4.25	3	3.25	3.5	2.5	2.75	98.9	97.9	97.9	88.5	97.9	96.22	1	0.4	55.2	1	42.4	0	0	1	0	99
C23	19	N	NA	3	4.5	3.75	3.25	3.5	2.75	2.25	98.9	95.8	93.7	89.6	80.2	91.64	2.2	2.4	48	0	47.4	1	0	30	0	69
C49	19	N	NA	510	2.75	1.75	1.25	1.25	1.25	1.75	98.9	98.9	98.9	100	98.9	99.12	4.4	8.8	5	7.4	74.4	10	30	0	2	58
C55	19	N	NA	510	5	4.25	3.5	3	2.75	2.5	96.8	97.9	97.9	97.9	97.9	97.68	10	8.8	24	4.4	52.8	0	15	20	0	65	fox walks over nest
C46	19	N	NA	1	5	5	4.5	4.25	4	4	91.6	87.5	96.8	54.2	80.2	82.06	37	9.4	25	5	23.6	35	10	25	0	30
C50	19	N	NA	510	4.75	4.75	4	3.75	3	3.25	91.6	89.6	86.4	85.4	84.4	87.48	15.4	6.4	33.2	0	45	40	2	25	0	33
C32	19	Y	possum	510	4.5	3.75	2.75	3.25	3.5	3	94.8	97.9	90.6	97.9	87.5	93.74	3.2	1.2	33	5.4	57.2	0	2	20	2	76
C52	19	N	NA	510	4.5	4	3.5	3.5	2.5	2.5	97.9	90.6	90.6	97.9	97.9	94.98	3	8.4	17	6	65.6	0	10	15	5	70
C34	19	Y	unknown	510	5	3.75	2.75	2.75	2.75	3	91.6	94.8	92.7	67.7	88.5	87.06	0.2	1	40	3	55.8	0	0	25	0	75	1 egg broken/eaten - deer?
C51	19	N	NA	4	5	3.75	3.75	3.75	4.25	3.75	91.6	81.2	91.6	68.8	86.4	83.92	8.2	0.8	40	4	47	1	2	35	5	57
C33	19	N	NA	4	5	4	1.75	2	2	2	97.9	95.8	98.9	98.9	96.8	97.66	0.6	0.2	40	0	59.2	0	0	25	0	75
C38	19	N	NA	4	2.5	1.25	1.75	2.25	2.25	2.25	100	96.8	100	100	98.9	99.14	8	4.4	10.6	8.4	68.6	35	5	2	2	56
C83	19	N	NA	510	3.25	3	3.25	3.25	3	2.75	98.9	97.9	100	93.7	77.1	93.52	9.2	14	4	0.6	72.2	5	5	2	0	88
C61	19	N	NA	1	2.25	1.25	1.25	1.25	1	1	100	98.9	98.9	98.9	100	99.34	0.2	0.2	13.4	0	86.2	0	0	2	0	98
C94	19	Y	fox	510	4.5	3	2.75	3.25	3.75	3.25	98.9	98.9	98.9	98.9	100	99.12	1	0	12	0	87	0	0	0	0	100
C85	19	N	NA	1	4.25	3.25	2.5	2	1.5	1.75	100	100	100	100	100	100	4.4	2.4	21	14	58.2	15	0	25	0	60	coyote walked by
C78	19	N	NA	2	4.75	4	3	1.75	1.5	1	98.9	91.6	98.9	93.7	96.8	95.98	0.4	1.2	45	9	44.4	0	0	25	15	60
C105	19	N	NA	1	4	3.5	2.75	2.25	2.5	1.25	98.9	95.8	100	98.9	95.8	97.88	7.2	2.4	25	0	65.4	5	0	25	0	70	raccoon, possum, fox all walked by
C81	19	N	NA	1	4	3.5	3.75	2.5	2	1.25	93.7	88.5	97.9	96.8	92.7	93.92	17.4	6	26	6	44.6	45	5	20	5	25
C84	19	N	NA	510	4.25	2.75	2.5	2	2	2.5	98.9	98.9	100	100	98.9	99.34	1	0	12.4	12	74.6	0	0	15	20	65
C96	19	N	NA	510	4.75	4.75	4.75	5	5	4.75	98.9	100	98.9	100	98.9	99.34	1.4	0	21	0	77.6	0	0	40	0	60	armadillo right on nest
C87	19	N	NA	1	4	3.25	1.75	1.75	1.25	1	100	100	98.9	80.2	98.9	95.6	12	4.8	16	0	67.2	15	0	10	0	75	raccoon right on nest
C36	19	N	NA	510	4.5	4.5	4	3.5	2.5	2.75	89.6	93.7	97.9	90.6	88.5	92.06	4	3.2	18.6	0	74.2	0	1	25	0	74
C58	19	N	NA	510	3.75	2.5	1.25	2.25	2.25	1.75	100	100	98.9	100	98.9	99.56	0	0.2	29	0	70.8	0	0	30	0	70
C59	19	N	NA	1	3.5	2.5	2	2.25	1.75	2	94.8	93.7	97.9	97.9	68.8	90.62	10	6	27	0	57	0	0	20	0	80
C64	19	N	NA	510	3	2.75	3	2.75	2.25	2.25	98.9	100	97.9	93.7	96.8	97.46	9	2	22	6	61	0	0	20	0	80
C57	19	Y	fox	510	3.25	2.75	3.25	2.5	1.5	2	97.9	97.9	96.8	97.9	96.8	97.46	5	0	29.4	0	65.6	5	0	2	0	93
C60	19	N	NA	510	4.5	4	3.25	3	2.75	3.25	100	100	98.9	100	100	99.78	0	0	34	0	66	0	0	15	0	85
C63	19	N	NA	510	4	3.75	2.75	2.75	2	2.75	100	100	98.9	98.9	98.9	99.34	19	1	10.4	1.4	68.2	20	2	5	2	71
C65	19	Y	raccoon	510	5	2.75	2	2	1.25	1.25	100	98.9	98.9	98.9	97.9	98.92	0.4	0	45	0	54.6	0	0	30	0	70
C56	19	N	NA	1	3.5	2.5	1.75	1.5	1	1	81.2	84.4	74	57.3	46.9	68.76	40	1.4	4.4	0	54.2	45	0	10	0	45
C62	19	N	NA	1	4.25	3.5	2.75	2	1.25	1	34.8	95.8	82.3	88.5	89.6	78.2	13	8.4	39	0	39.6	20	25	0	0	55
C53	19	N	NA	1	2.5	1	1	1	1	1	100	96.8	97.9	100	100	98.94	4	3	32	0	61	0	0	60	0	40
C54	19	Y	raccoon	1	4.5	3.75	3	2.25	2.25	2	91.6	97.9	96.8	95.8	97.9	96	0	0	39	0	61	0	0	60	0	40
C47	19	N	NA	1	3.25	2.5	1.75	1.5	1.25	1	88.5	97.9	98.9	95.8	95.8	95.38	7	5.4	32	0	55.6	0	0	40	0	60	Raccoon walks by nest
C30	19	N	NA	1	3	2.25	2	1	1.25	1	98.9	93.7	97.9	100	98.9	97.88	0	0	29	0	71	0	0	20	0	80
C48	19	N	NA	3	5	4.25	3.75	4	4.75	4.25	98.9	94.8	93.7	90.6	91.6	93.92	6	4	37	0	53	0	0	40	0	60
C86	19	N	NA	510	3	1.75	1.5	1.75	1.5	2.25	98.9	100	100	100	100	99.78	11.6	3	6	9.4	70	20	5	2	15	58	raccoon close by
C101	19	N	NA	2	5	4.75	4.75	4.5	4.5	3.75	98.9	98.9	97.9	98.9	97.9	98.5	0.2	0.2	53	2	44.6	1	0	60	0	39	coyote walked by
C79	19	N	NA	2	5	4.75	4.5	3.75	2.75	3	98.9	97.9	97.9	98.9	98.9	98.5	11.8	1.4	37	1.4	48.4	2	0	45	5	48
C66	19	Y	possum	1	3.75	2.75	3	2	1.25	1	100	98.9	98.9	100	100	99.56	8.4	1	25	0.4	65.2	2	0	15	0	83
C89	19	N	NA	1	1.75	1.5	2	1.5	1.75	2	100	100	97.9	91.6	98.9	97.68	3.4	2.4	26	1	67.2	10	10	15	0	65
C88	19	N	NA	1	4.75	3.75	2.25	1	1	1	100	98.9	98.9	98.9	98.9	99.12	5	0	17	0	78	0	0	15	0	85
C99	19	N	NA	1	5	5	5	4.75	3.5	2.75	91.6	91.6	83.3	69.8	82.3	83.72	12	5	46	0	37	5	0	60	0	35
C103	19	N	NA	1	4.5	4	3.5	3.75	2.75	2	94.8	94.8	81.2	97.9	96.8	93.1	5.4	4.4	47	8	35.2	5	0	45	20	30
C69	19	N	NA	510	4	3.25	3.5	3.5	2.75	2.75	100	98.9	97.9	100	98.9	99.14	4	1	28	0.4	66.6	0	0	15	0	85	armadillo, raccoon, coyote walk by
C98	19	N	NA	510	5	4	3.75	3.75	3.75	3.5	97.9	100	96.8	96.8	97.9	97.88	3.2	0.2	19.8	6.4	70.4	1	0	1	0	98
C102	19	N	NA	510	4.5	4.25	3.25	2.75	2.25	2.75	100	98.9	100	100	100	99.78	2	0.2	17	3.2	77.6	0	0	5	1	94	Raccoon, weasel, fox near site
C67	19	N	NA	2	4	4	3	3.5	2.75	3	88.5	90.6	91.6	74	94.8	87.9	15	36	13	0	36	5	20	15	0	60
C92	19	N	NA	510	4.75	4	4	4	3.75	3.75	98.9	100	100	100	98.9	99.56	0.4	0.4	19	0	80.2	2	0	30	0	68
C93	19	N	NA	1	5	5	4	3.25	2.25	2	98.9	98.9	100	98.9	100	99.34	0.4	0	25	0	74.6	0	0	25	0	75	fox near nest
C76	19	N	NA	1	5	4.5	3.5	3.25	2.25	3	100	98.9	93.7	97.9	96.8	97.46	3.4	1.2	37	1	57.4	0	0	35	0	65
C80	19	N	NA	510	4.25	3.5	3	3	2.5	2.5	100	100	100	98.9	98.9	99.56	1	0	16.2	0	82.8	0	0	5	0	95	armadillo and raccoon
C68	19	N	NA	1	5	5	4.5	4.25	3.75	4	97.9	74	93.7	96.8	96.8	91.84	7	1.8	39	14	38.2	0	0	30	15	55
C82	19	N	NA	510	5	4.5	4.75	4.75	4.25	3.75	96.8	98.9	97.9	96.8	96.8	97.44	0	0	38	5	57	0	0	25	15	60
C73	19	N	NA	2	4.75	4.5	3.75	3	3.25	3.5	98.9	100	100	100	98.9	99.56	1	1	10	2	86	0	0	30	0	70	armadillo in background
C108	19	N	NA	2	4.5	4.25	3.75	3.75	2.75	2.75	89.9	88.5	97.6	97.9	97.9	94.36	0	0	25	2	73	0	0	40	0	60
C111	19	Y	possum	2	3.75	3.5	3.25	3.25	3.5	3.25	100	100	100	70.8	98.9	93.94	4.6	2	14	0	79.4	3	0	10	0	87
C118	19	N	NA	2	5	5	4.5	4.5	4	4	97.9	96.8	96.8	86.4	94.8	94.54	4	1.4	35	0	59.6	0	0	50	0	50
C117	19	N	NA	2	5	4.75	3.75	3	3	3	72.9	86.4	74	82.3	75	78.12	0	2	17	22	59	0	0	25	45	30	4/22 raccoon close to nest
C1	19	N	NA	4	4.25	2.5	2.5	1.75	1.5	1.25	100	100	98.9	100	98.9	99.56	31	0	37	0	32	25	0	20	0	55
C25	19	N	NA	4	3.75	4	4	3.25	2.75	3	100	100	100	100	100	100	6.4	0	7.2	0	86.4	2	0	3	0	95
C42	19	N	NA	4	4.5	3.75	3	2.5	2.75	2.5	100	100	96.8	98.9	100	99.14	5.2	2	16.4	0	76.4	15	5	2	0	78	Raccoon walks by nest
C37	19	N	NA	4	4.75	4.75	4	4	2.75	2.75	98.9	97.9	97.9	98.9	93.7	97.46	12	1.2	23.4	0	63.4	10	2	15	0	73
C106	19	N	NA	510	5	5	5	4.75	4.5	4.75	93.7	93.7	79.2	97.9	97.9	92.48	6	5	51	0	38	10	0	45	0	45
C122	19	N	NA	510	5	4.5	4.25	4.25	3.5	3.5	97.9	98.9	98.9	98.9	98.9	98.7	5	0	29	0	66	15	0	15	0	70	Raccoon close by, domestic dogs on camera
C115	19	Y	coyote	3	5	5	5	5	5	5	97.9	97.9	96.8	96.8	85.4	94.96	13	6.4	24	0	56.6	10	2	25	0	63	*eaten 5/4 outside 2 week window
C116	19	N	NA	510	4.5	3.25	2.25	2.25	1.75	1.75	93.7	96.8	86.4	96.8	91.6	93.06	2.4	6.2	21	0	70.4	0	0	30	0	70	**Looks like recent burn
C120	19	N	NA	510	4.5	4	2.75	2.25	1.5	1.5	100	100	100	97.9	98.9	99.36	1.2	0	33	0	65.8	3	0	20	0	77
C90	19	N	NA	2	4.25	3.25	2.5	2.5	2.75	2	97.9	96.8	100	98.9	100	98.72	1.2	1.4	23	0	74.4	5	5	30	0	60
C77	19	N	NA	2	5	5	5	5	5	4.5	62.5	27.2	39.6	25.1	42.8	39.44	22	18	22	10	28	20	5	25	0	50
C95	19	N	NA	2	5	4.5	3.75	3.75	2.5	2.5	98.9	98.9	98.9	97.9	98.9	98.7	1	5	34	0	60	0	0	70	0	30	coyote walked by
C104	19	N	NA	2	4.75	4.25	3.5	2.75	2.25	2	98.9	100	98.9	93.7	70.8	92.46	2.6	3.4	13	0	81	5	2	15	0	78	armadillo walks by nest
C112	19	N	NA	2	5	4	2.75	1.75	1	1.25	40.7	30.3	69.8	64.6	61.5	53.38	0	0	10	0	90	0	0	5	0	95
C72	19	N	NA	2	4.5	4.5	3.75	4	3	2.5	100	98.9	88.5	100	100	97.48	0	0	40	2	58	0	0	30	0	70	Fox walks by nest
C119	19	N	NA	2	4.25	1.25	3.25	3.25	2.75	2.5	100	98.9	100	98.9	100	99.56	0	0	39	0	61	0	0	25	0	75	armadillo walks by nest
C74	19	N	NA	2	4.5	4.5	5	5	4.75	4.5	97.9	92.7	89.6	96.8	97.9	94.98	7.2	3	29	8	52.8	1	0	35	0	64	burlap shredded?
C100	19	N	NA	2	5	4.75	4.5	4.25	4.75	4.5	78.1	81.2	88.5	66.7	49	72.7	18	3	41	0	38	0	0	70	0	30
C91	19	N	NA	2	5	5	5	5	5	5	98.9	46.9	13.6	77.1	98.9	67.08	21	8.4	29	3	38.6	5	5	20	0	70	fox walks by nest
C107	19	Y	unknown	2	5	5	4	3.5	3.25	3	100	100	100	96.8	97.9	98.94	3	20.4	22	6	48.6	0	15	25	0	60	*No photos recorded
C97	19	Y	unknown	2	5	4.75	4.25	3.75	3	2.75	84.4	90.6	93.7	91.6	91.6	90.38	1	1	22	8	68	0	1	5	15	79	*No photos recorded
C121	19	Y	raccoon	2	5	4.5	4	3.75	3.25	3.25	98.9	97.9	97.9	82.3	97.9	94.98	16	1.4	24	3	55.6	50	0	25	0	25
C12	19	N	NA	1	4.5	4	3.5	3.25	2.25	1.5	90.6	85.4	98.9	92.7	81.2	89.76	27	3	17	14	39	50	0	10	0	40
C18	19	Y	unknown	3	3	3	1.5	1	1.75	2	96.8	NA	95.8	95.8	94.8	95.8	31.25	5	18.75	3.75	41.25	40	0	0	0	60	North of nest was steep cliff
C20	19	N	NA	3	3.5	2.5	2	1.5	2.5	3	100	100	98.9	98.9	98.9	99.34	5.8	7	18.4	4	64.8	15	15	0	10	60
C16	19	N	NA	3	2	1.75	1.75	1.5	1.75	2	98.9	100	98.9	97.9	100	99.14	16.4	13	8.4	3	59.2	50	10	10	5	25
C17	19	N	NA	510	3.5	1.75	2.25	1.5	1.5	1.5	100	96.8	98.9	98	100	98.74	0.4	0.4	21	0	78.2	2	0	10	0	88
C14	19	N	NA	3	2.5	1.25	1.5	1.25	1	1	100	98.9	98.9	100	96.8	98.92	2.2	0	15.6	2	80.2	0	0	2	0	98	Fox walks by nest
C21	19	N	NA	3	4.75	3	2.75	2.25	2	1.25	98.9	100	100	95.8	96.8	98.3	0	0	36.4	0	63.6	0	0	25	0	75
C19	19	N	NA	3	2.5	2	1.5	1	1	1	100	100	100	97.9	100	99.58	7.4	0	26	0	66.6	0	0	5	0	95
C13	19	Y	fox	3	5	4.5	3.75	3.5	3.5	2.5	96.8	95.8	95.8	96.8	92.7	95.58	1	0	35	0	64	0	0	10	0	90
C15	19	N	NA	3	4	1.5	1	1	1	1.5	98.9	100	98.9	98.9	100	99.34	15	10	4	8	63	40	15	20	0	25
